# Supplementary material for: Assembly of Homochiral Magneto-Optical Dy6 Triangular Clusters by Fixing Carbon Dioxide in the Air
Source: Molecules. 2024 Jul 19;29(14):3402. doi: 10.3390/molecules29143402 (PMC11279596; doi:10.3390/molecules29143402)
Supplement: Supplementary file 1 [file molecules-29-03402-s001.zip]

Archive with 1 entries (1 files):
- molecules-3098657-supplementary.pdf
